# Supplementary material for: A Theoretical Study on the Degradation Mechanism, Kinetics, and Ecotoxicity of Metronidazole (MNZ) in •OH- and SO4•−-Assisted Advanced Oxidation Processes
Source: Toxics. 2023 Sep 20;11(9):796. doi: 10.3390/toxics11090796 (PMC10535747; doi:10.3390/toxics11090796)
Supplement: Supplementary file 1 [file toxics-11-00796-s001.zip]

Archive with 1 entries (1 files):
- toxics-2576171-supplementary.pdf
